# Supplementary material for: Cellular and Molecular Mechanisms and Effects of Berberine on Obesity-Induced Inflammation
Source: Biomedicines. 2022 Jul 19;10(7):1739. doi: 10.3390/biomedicines10071739 (PMC9312506; doi:10.3390/biomedicines10071739)
Supplement: Supplementary file 1 [file biomedicines-10-01739-s001.zip]

Archive with 1 entries (1 files):
- biomedicines-1803739-Supplementary.pdf
